# Supplementary material for: Decellularized Organ-Derived Scaffold Is a Promising Carrier for Human Induced Pluripotent Stem Cells-Derived Hepatocytes
Source: Cells. 2022 Apr 7;11(8):1258. doi: 10.3390/cells11081258 (PMC9025569; doi:10.3390/cells11081258)
Supplement: Supplementary file 1 [file cells-11-01258-s001.zip]

Archive with 1 entries (1 files):
- cells-1535300-supplementary.pdf
